# Supplementary material for: Pro-Inflammatory Cytokines Promote the Transcription of Circular RNAs in Human Pancreatic β Cells
Source: Noncoding RNA. 2022 Oct 12;8(5):69. doi: 10.3390/ncrna8050069 (PMC9609391; doi:10.3390/ncrna8050069)
Supplement: Supplementary file 1 [file ncrna-08-00069-s001.zip]

Archive with 1 entries (1 files):
- ncrna-1907350-supplementary.pdf
